# Supplementary material for: Complete Chloroplast Genome Sequences and Comparative Analysis of Chenopodium quinoa and C. album
Source: Front Plant Sci. 2017 Oct 6;8:1696. doi: 10.3389/fpls.2017.01696 (PMC5635682; doi:10.3389/fpls.2017.01696)
Supplement: Supplementary file 5 [file Table1.XLSX]

## Sheet: Table S1
Table S1. List of Chenopodium quinoa germplasm accession numbers and Chenopodium species used in this study.
No.	Accession No.z	Originy	Species	Sources	Voucher
1	IT123455	USA	Chenopodium quinoa	Rural Devlopment Administration(RDA), Korea	GQ9
2	K165669	PER	Chenopodium quinoa	RDA	GQ1
3	K165673	PER	Chenopodium quinoa	RDA	GQ2
4	K165674	PER	Chenopodium quinoa	RDA	GQ3
5	K165667	PER	Chenopodium quinoa	RDA	GQ4
6	K165671	PER	Chenopodium quinoa	RDA	GQ5
7	K165672	PER	Chenopodium quinoa	RDA	GQ6
8	K165691	PER	Chenopodium quinoa	RDA	GQ7
9	KWNU81461	KOR	Chenopodium album	Kangwon National University, Korea(KNU)	KWNU81461
10	KWNU69388	KOR	Chenopodium koraiense	KNU	KWNU69388
11	KWNU81979	KOR	Chenopodium glaucum	KNU	KWNU81979
12	KWNU81208	KOR	Chenopodium ficifolium	KNU	KWNU81208
13	KWNU92224	KOR	Chenopodium hybridum	KNU	KWNU92224
14	KWNU83241	KOR	Chenopodium pumilio	KNU	KWNU83241
z; Chenopodium quinoa germplasm was collected and identified in Rural Development Administration Genebank and the number was assigned as IT and K number. Other Chenopodium sub-species (from 9 to 14) were collected and identified in Kangwon National University.
y; USA (United State of America, GRIN), PER (Peru), KOR(Republic of Korea)
