# Supplementary material for: Complete Chloroplast Genome Sequences and Comparative Analysis of Chenopodium quinoa and C. album
Source: Front Plant Sci. 2017 Oct 6;8:1696. doi: 10.3389/fpls.2017.01696 (PMC5635682; doi:10.3389/fpls.2017.01696)
Supplement: Supplementary file 6 [file Table2.XLSX]

## Sheet: Table S2
Table S2. GenBank accession numbers of the 25 chloroplast genomes used for phylogenetic analysis.
Family	Taxon	GenBank Accession No.
Alzoaceae	Mesembryanthemum crystallinum	KM016695
Amaranthaceae	Amaranthus hypochondriacus	KX279888
	Beta vulgaris	KR230391
	Bienertia sinuspersici	KU726550
	Chenopodium album	KY419707
	Chenopodium quinoa	KY419706
	Haloxylon ammodendron	KF534478
	Haloxylon persicum	KF534479
	Salicornia bigelovii	KJ629117
	Salicornia brachiata	KJ629115
	Salicornia europaea	KJ629116
	Spinacia oleracea	AJ400848
Caryophyllaceae	Agrostemma githago	KF527884
	Colobanthus quitensis	KT737383
	Dianthus longicalyx	KM668208
	Silene chalcedonica	KF527886
	Silene conica	JF715054
	Silene conoidea	KF527885
	Silene latifolia	JF715055
	Silene latifolia subsp. alba	KT962039
	Silene noctiflora	JF715056
	Silene paradoxa	KF527887
	Silene vulgaris	JF715057
Cactaceae	Carnegiea gigantea	KT164771
Polygonaceae	Fagopyrum tataricum	KM668208
