# Supplementary material for: Complete Chloroplast Genome Sequences and Comparative Analysis of Chenopodium quinoa and C. album
Source: Front Plant Sci. 2017 Oct 6;8:1696. doi: 10.3389/fpls.2017.01696 (PMC5635682; doi:10.3389/fpls.2017.01696)
Supplement: Supplementary file 8 [file Table4.XLSX]

## Sheet: Table S4
Table S4. Nucleotide diversity (Pi), total number of mutations (Eta), and alignment length of chloroplast genes from Chenopodium quinoa and C. album.
Gene name	Nucleotide diversity	Total number of mutations	alignment length	Position
	(Pi)	(Eta)	(bp)
trnH-GUG	0	0	74	LSC
trnH-psbA	0.02239	3	141	LSC
psbA	0.00565	6	1062	LSC
trnK-UUU	0	0	72	LSC
trnK-UUU intron	0.01359	34	2522	LSC
matK	0.00982	15	1536	LSC
rps16	0.00749	2	267	LSC
rps16 intron	0.0116	10	866	LSC
rps16-trnQ	0.02226	13	614	LSC
trnQ-UUG	0	0	72	LSC
trnQ-psbK	0	0	325	LSC
psbK	0.01111	2	180	LSC
psbK-psbI	0.025	11	440	LSC
psbI	0	0	111	LSC
psbI-trnS	0.03535	7	200	LSC
trnS-GCU	0	0	88	LSC
trnS-trnG	0.02368	17	739	LSC
trnG-GCC	0	0	81	LSC
trnG-GCC intron	0.01247	9	731	LSC
trnG-trnR	0.01626	2	126	LSC
trnR-UCU	0	0	72	LSC
trnR-atpA	0	0	96	LSC
atpA	0.00591	9	1524	LSC
atpA-atpF	0	0	69	LSC
atpF	0.0054	3	556	LSC
atpF intron	0.00889	7	793	LSC
atpF-atpH	0.02015	8	405	LSC
atpH	0.00407	1	246	LSC
atpH-atpI	0.01452	9	620	LSC
atpI	0.00269	2	744	LSC
atpI-rps2	0.01961	4	207	LSC
rps2	0	0	711	LSC
rps2-rpoC2	0.004	1	250	LSC
rpoC2	0.00803	33	4110	LSC
rpoC2-rpoC1	0.00659	1	153	LSC
rpoC1	0.00595	12	2034	LSC
rpoC1 intron	0.01823	14	770	LSC
rpoC1-rpoB	0	0	26	LSC
rpoB	0.00622	20	3213	LSC
rpoB-trnC	0.01629	18	1132	LSC
trnC-GCA	0	0	71	LSC
trnC-petN	0.01636	8	495	LSC
petN	0.02222	2	90	LSC
petN-psbM	0.02093	14	679	LSC
psbM	0	0	105	LSC
psbM-trnD	0.01781	14	786	LSC
trnD-GUC	0	0	74	LSC
trnD-trnY	0.02483	11	455	LSC
trnY-GUA	0	0	84	LSC
trnY-trnE	0	0	74	LSC
trnE-UUC	0	0	63	LSC
trnE-trnT	0.02231	11	503	LSC
trnT-GGU	0	0	82	LSC
trnT-psbD	0.0142	17	1214	LSC
psbD	0.00282	3	1062	LSC
psbC	0.00281	4	1422	LSC
psbC-trnS	0.00826	2	243	LSC
trnS-UGA	0	0	93	LSC
trnS-psbZ	0.01111	4	365	LSC
psbZ	0.00529	1	189	LSC
psbZ-trnG	0.02143	7	336	LSC
trnG-UCC	0.01429	1	70	LSC
trnG-trnfM	0.01778	4	230	LSC
trnfM-CAU	0	0	75	LSC
trnfM-rps14	0.02013	3	149	LSC
rps14	0.0033	1	303	LSC
rps14-psaB	0	0	121	LSC
psaB	0.00408	9	2205	LSC
psaB-psaA	0	0	25	LSC
psaA	0.00178	4	2253	LSC
psaA-ycf3	0.02346	19	820	LSC
ycf3	0.00592	3	507	LSC
ycf3 intron	0.00855	13	1523	LSC
ycf3-trnS	0.02514	23	934	LSC
trnS-GGA	0	0	88	LSC
trnS-rps4	0.03107	11	360	LSC
rps4	0.0066	4	606	LSC
rps4-trnT	0.04393	17	397	LSC
trnT-UGU	0	0	73	LSC
trnT-trnL	0.03162	23	776	LSC
trnL-UAA	0	0	88	LSC
trnL-UAA intron	0.00709	4	564	LSC
trnL-trnF	0.01918	7	365	LSC
trnF-GAA	0	0	73	LSC
trnF-ndhJ	0.01716	7	408	LSC
ndhJ	0	0	477	LSC
ndhJ-ndhK	0.01613	2	124	LSC
ndhK	0.00595	4	678	LSC
ndhK-ndhC	0	0	52	LSC
ndhC	0.00275	1	363	LSC
ndhC-rbcL	0.0123	9	735	LSC
rbcL	0.00493	7	1428	LSC
rbcL-atpB	0.00689	5	734	LSC
atpB	0.00601	9	1497	LSC
atpE	0.00247	1	405	LSC
atpE-trnM	0.02165	5	231	LSC
trnM-CAU	0.0137	1	73	LSC
trnM-trnV	0.02907	5	172	LSC
trnV-UAC	0.01351	1	74	LSC
trnV-UAC intron	0.00508	3	592	LSC
trnV-ΨaccD	0.01903	9	521	LSC
ΨaccD	0.00713	11	1543	LSC
ΨaccD-psaI	0.00659	3	456	LSC
psaI	0.0098	1	102	LSC
psaI-ycf4	0.01786	6	337	LSC
ycf4	0.00541	3	555	LSC
ycf4-cemA	0.01201	7	600	LSC
cemA	0.00725	5	690	LSC
cemA-petA	0.03396	9	275	LSC
petA	0.01246	12	963	LSC
petA-psbJ	0.01506	13	872	LSC
psbJ	0.00813	1	123	LSC
psbJ-psbL	0.04138	6	145	LSC
psbL	0	0	117	LSC
psbL-psbF	0	0	27	LSC
psbF	0.00833	1	120	LSC
psbF-psbE	0	0	8	LSC
psbE	0.00397	1	252	LSC
psbE-petL	0.02421	26	1091	LSC
petL	0.02083	2	96	LSC
petL-petG	0.00617	1	173	LSC
petG	0.00877	1	114	LSC
petG-trnW	0.00704	1	142	LSC
trnW-CCA	0	0	74	LSC
trnW-trnP	0.03723	7	191	LSC
trnP-UGG	0	0	74	LSC
trnP-psaJ	0.00973	4	413	LSC
psaJ	0	0	135	LSC
psaJ-rpl33	0.05224	21	403	LSC
rpl33	0.00995	2	201	LSC
rpl33-rps18	0.00787	2	266	LSC
rps18	0.00327	1	306	LSC
rps18-rpl20	0.00837	2	257	LSC
rpl20	0.00517	2	387	LSC
rpl20-5'-rps12	0.01005	8	798	LSC
5'-rps12	0.00877	1	114	LSC
5'-rps12-clpP	0	0	137	LSC
clpP	0.00169	1	591	LSC
clpP intron	0.00966	14	1457	LSC
clpP-psbB	0.01382	6	434	LSC
psbB	0.00327	5	1527	LSC
psbB-psbT	0	0	154	LSC
psbT	0.0098	1	102	LSC
psbT-psbN	0.01538	1	65	LSC
psbN	0	0	132	LSC
psbN-psbH	0.0119	1	84	LSC
psbH	0	0	240	LSC
psbH-petB	0.0137	2	158	LSC
petB	0.00309	2	648	LSC
petB intron	0.00999	8	814	LSC
petB-petD	0.00463	1	216	LSC
petD	0.00828	4	483	LSC
petD intron	0.00933	7	764	LSC
petD-rpoA	0.02752	3	109	LSC
rpoA	0.01104	11	997	LSC
rpoA-rps11	0.01408	1	71	LSC
rps11	0.01199	5	417	LSC
rps11-rpl36	0.00714	1	141	LSC
rpl36	0.00877	1	114	LSC
rpl36-infA	0.01709	2	120	LSC
infA	0.02137	5	234	LSC
infA-rps8	0	0	118	LSC
rps8	0.01255	5	405	LSC
rps8-rpl14	0.02484	4	167	LSC
rpl14	0	0	366	LSC
rpl14-rpl16	0.01709	2	117	LSC
rpl16	0.00246	1	408	LSC
rpl16 intron	0.01682	18	1095	LSC
rpl16-rps3	0.03681	6	164	LSC
rps3	0.00765	5	654	LSC
rps3-rpl22	0	0	13	LSC
rpl22	0.01031	6	582	LSC
rpl22-rps19	0.02817	2	71	LSC
rps19	0.00358	1	279	LSC/IR
ps19-rpl2	0	0	65	IR
rpl2	0	0	825	IR
rpl2-Ψrpl23	0	0	18	IR
Ψrpl23	0	0	268	IR
Ψrpl23-trnI	0	0	216	IR
trnI-CAU	0	0	74	IR
trnI-ycf2	0	0	88	IR
ycf2	0.00204	13	6465	IR
ycf2-Ψycf15	0	0	92	IR
Ψycf15	0	0	99	IR
Ψycf15-trnL	0.01132	6	533	IR
trnL-CAA	0	0	81	IR
trnL-ndhB	0.00363	2	551	IR
ndhB	0.0013	2	1533	IR
ndhB intron	0	0	673	IR
ndhB-rps7	0.00338	1	296	IR
rps7	0	0	468	IR
rps7-3'rps12	0	0	53	IR
3'-rps12	0	0	258	IR
rps12 intron	0	0	536	IR
3'-rps12-trnV	0.00198	3	1513	IR
trnV-GAC	0	0	72	IR
trnV-rrn16	0.00441	1	227	IR
rrn16	0	0	1491	IR
rrn16-trnI	0	0	292	IR
trnI-GAU	0	0	77	IR
trnI-GAU intron	0.00725	7	1032	IR
trnI-trnA	0	0	70	IR
trnA-UGC	0	0	80	IR
trnA-UGC intron	0.00122	1	819	IR
trnA-rrn23	0	0	158	IR
rrn23	0.00036	1	2810	IR
rrn23-rrn4.5	0.07865	7	89	IR
rrn4.5	0	0	103	IR
rrn4.5-rrn5	0.00749	2	267	IR
rrn5	0	0	121	IR
rrn5-trnR	0	0	252	IR
trnR-ACG	0	0	74	IR
trnR-trnN	0.00838	5	602	IR
trnN-GUU	0	0	72	IR
trnN-ycf1	0.00315	1	317	IR
ycf1	0.01623	91	5622	IR/SSC
ndhF	0.01469	33	2247	SSC
ndhF-rpl32	0.02321	22	965	SSC
rpl32	0.00575	1	174	SSC
rpl32-trnL	0.02733	29	1083	SSC
trnL-UAG	0	0	80	SSC
trnL-ccsA	0.01504	2	135	SSC
ccsA	0.00514	5	972	SSC
ccsA-ndhD	0.0303	6	198	SSC
ndhD	0.0093	14	1506	SSC
ndhD-psaC	0.00769	1	130	SSC
psaC	0.00813	2	246	SSC
psaC-ndhE	0.02062	6	291	SSC
ndhE	0.00327	1	306	SSC
ndhE-ndhG	0.02347	5	225	SSC
ndhG	0.01318	7	531	SSC
ndhG-ndhI	0.02251	7	311	SSC
ndhI	0.00595	3	504	SSC
ndhI-ndhA	0.01053	1	97	SSC
ndhA	0.01289	14	1086	SSC
ndhA intron	0.01848	20	1096	SSC
ndhA-ndhH	0	0	1	SSC
ndhH	0.00423	5	1182	SSC
ndhH-rps15	0.008	1	125	SSC
rps15	0.01099	3	273	SSC
rps15-ycf1	0.02222	6	278	SSC
