# Supplementary material for: Complete Chloroplast Genome Sequences and Comparative Analysis of Chenopodium quinoa and C. album
Source: Front Plant Sci. 2017 Oct 6;8:1696. doi: 10.3389/fpls.2017.01696 (PMC5635682; doi:10.3389/fpls.2017.01696)
Supplement: Supplementary file 9 [file Table5.XLSX]

## Sheet: Table S5
Table S5. Tandem repeat size, copy number, location, repeat unit, region, and position in the chloroplast genomes of Chenopodium quinoa and C. album.
Chenopodium quinoa							Chenopodium album
Repeat No.	Size(bp)	Copy No.	Location	Repeat unit(bp)	Regionz	Positiony	Repeat No.	Size(bp)	Copy No.	Location	Repeat unit(bp)	Regionz	Positiony
Q_TR1	52	4	atpH-atpI	ATAGAATATCTTG(13)	LSC	IGS	A_TR1	52	4	atpH-atpI	ATAGAATATCTTG(13)	LSC	IGS
Q_TR2	54	3	trnE-trnT	ATTAATAATTAATCGAAT(18)	LSC	IGS	A_TR2	72	4	trnE-trnT	ATTAATAATTAATCGAAT(18)	LSC	IGS
Q_TR3	34	2	petB-petD	AATTTTATATTTAGTTA(17)	LSC	IGS	A_TR3	24	2	rps12-petB	TTTTTATCCCCT(12)	LSC	IGS
Q_TR4	72	3	rpl2-trnI	AGTTCGAGTTTCAATAAGAATGCT(24)	IR	IGS	A_TR4	34	2	petB-petD	AATTTTATATTTAGTTA(17)	LSC	IGS
Q_TR5	102	2	rpl2-trnI	ATGAGTTCGAGTTTCAATAAGAATGCTAGTTCTTACTGTTCATATGTTATG(51)	IR	IGS	A_TR5	72	3	rpl2-trnI	AGTTCGAGTTTCAATAAGAATGCT(24)	IR	IGS
Q_TR6	84	4	ycf2	TTTGTCCAAGTCACTTCTCTT(21)	IR	G	A_TR6	102	2	rpl2-trnI	ATGAGTTCGAGTTTCAATAAGAATGCTAGTTCTTACTGTTCATATGTTATG(51)	IR	IGS
Q_TR7	72	4	ycf2	TATTGATGCTAGTGACGA(18)	IR	G	A_TR7	84	4	ycf2	TTTGTCCAAGTCACTTCTCTT(21)	IR	G
Q_TR8	36	2	rps12-trnV	TTTTCTATTAGATTAGTA(18)	IR	G	A_TR8	90	5	ycf2	TATTGATGCTAGTGACGA(18)	IR	G
Q_TR9	190	2	trnI-GAU	AAATTCTTTCTGGAGGACTGAAAATCCTTTCTTAGGAAGAACTTGCAATTTTTTCTCTAGACTCGAAATGGGAGCAAGTTTGAAAAAGGATCTTC(95)	IR	Intron	A_TR9	36	2	rps12-trnV	TTTTCTATTAGATTAGTA(18)	IR	IGS
Q_TR10	64	2	rrn4.5-rrn5	CATTGGTCAACTCTTTGACAACACGAAAAAAC(32)	IR	IGS	A_TR10	132	2	trnI-GAU	GCAATTTTGCAAAAGGATCTTCAAATTCTTTCTGGAGGACTGCAAATCCTTTCTTAGGAAGAACTT(66)	IR	Intron
Q_TR11	64	2	rrn5-rrn23	TGGTTTTTTCATGTTGTCAAAGAATTGAACAA(32)	IR	IGS	A_TR11	190	2	trnI-GAU	AAATTCTTTCTGGAGGACTGAAAATCCTTTCTTAGGAAGAACTTGCAATTTTTTCTCTAGACTCGAAATGGGAGCAAGTTTGAAAAAGGATCTTC(95)	IR	IGS
Q_TR12	42	2	ndhF	AATAAAAACCTAAAATCTCCT(21)	SSC	G	A_TR12	64	2	rrn4.5-rrn5	CATTGGTCAACTCTTTGACAACACGAAAAAAC(32)	IR	IGS
Q_TR13	48	2	ndhF-rpl32	TAATGAAAAAAATAAATTTATTAT(24)	SSC	IGS	A_TR13	42	2	ndhF	AATAAAAACCTAAAATCTCCT(21)	SSC	G
Q_TR14	24	2	ycf1	TTTTGATTATTG(12)	SSC	G	A_TR14	48	2	ndhF-rpl32	TAATGAAAAAAATAAATTTATTAT(24)	SSC	IGS
Total	938						A_TR15	24	2	ycf1	TTTTGATTATTG(12)	SSC	G
z; LSC: Large Single Copy; IR: Inverted Repeat; SSC: Small Single Copy							Total	1066
y; IGS: Intergenic sequence; G: Genic sequence;
