# Supplementary material for: Complete Chloroplast Genome Sequences and Comparative Analysis of Chenopodium quinoa and C. album
Source: Front Plant Sci. 2017 Oct 6;8:1696. doi: 10.3389/fpls.2017.01696 (PMC5635682; doi:10.3389/fpls.2017.01696)
Supplement: Supplementary file 10 [file Table6.xlsx]

## Sheet: Tabble S6
Table S6. Primer information and expected size of the amplified PCR product for InDel markers validation in the Chenopodium quinoa and C. album chloroplast genome sequences.
InDel name	InDel Size(bp)	Position	Region	primer sequence (5' to 3')		Expected size (bp)
				Forward	Reverse	C. quinoa	C. album
InDel_QA_01	90	ycf2	Inverted Repeat	TAATGAAACCGTCGCTGGA	ACATCCCGGATCTGATGAAA	805	715
InDel_QA_02	66	trnI	Inverted Repeat	GGGCTATTAGCTCAGTGGTAGAGCGCGCCCCTGATAA	TGGGCCATCCTGGACTTGAACCAGAGACCTCGCCC	971	1037
