# Supplementary material for: Complete Chloroplast Genome Sequences and Comparative Analysis of Chenopodium quinoa and C. album
Source: Front Plant Sci. 2017 Oct 6;8:1696. doi: 10.3389/fpls.2017.01696 (PMC5635682; doi:10.3389/fpls.2017.01696)
Supplement: Supplementary file 11 [file Table7.XLSX]

## Sheet: Table S7
Table S7. Simple sequence repeats (SSRs), length, copy number, location, region, and position in the chloroplast genomes of Chenopodium quinoa and C. album. Italic and bold characters indicate common SSRs between the two species.
C. quinoa												C. album
	Repat unit	Length (bp)	Length (bp)	Copy No.	Position	Location(bp)	Locus	Positionz	Regiony			Repat unit	Length (bp)	Copy No.	Location(bp)	Locus	Positionz	Regiony
Q_SSSR_01	A	10	10	10	3480-3489	3480-3489	trnK-UUU	CDS	LSC		A_SSR_01	TTTA	12	3	4464-4475	trnK-UUU - rps16	IGS	LSC
Q_SSSR_02	T	10	10	10	5312-5321	5312-5321	rps16	Intron	LSC		A_SSR_02	ATA	12	4	4613-4624	trnK-UUU - rps16	IGS	LSC
Q_SSSR_03	A	12	12	12	6801-6812	6801-6812	trnQ-psbK	IGS	LSC		A_SSR_03	T	11	11	5341-5351	rps16	Intron	LSC
Q_SSSR_04	T	12	12	12	7989-8000	7989-8000	trnS-GCU - trnG-UCC	IGS	LSC		A_SSR_04	TTAAT	15	3	6080-6094	rps16 - trnQ-UUG	IGS	LSC
Q_SSSR_05	ATT	12	12	4	12240-12251	12240-12251	atpF	Intron	LSC		A_SSR_05	A	11	11	6787-6797	trnQ-UGG - psbK	IGS	LSC
Q_SSSR_06	GAAG	12	12	3	12802-12813	12802-12813	atpF - atpH	IGS	LSC		A_SSR_06	A	10	10	6853-6862	trnQ-UGG - psbK	IGS	LSC
Q_SSSR_07	T	13	13	13	17751-17763	17751-17763	rpoC2	CDS	LSC		A_SSR_07	A	11	11	7729-7739	psbI - trnS-GCU	IGS	LSC
Q_SSSR_08	ATT	10	15	5	19103-19112	19103-19112	rpoC2	CDS	LSC		A_SSR_08	A	11	11	9527-9537	trnG-UCC - trnR-UCU	IGS	LSC
Q_SSSR_09	T	10	10	10	25428-25437	25428-25437	rpoB	CDS	LSC		A_SSR_09	ATT	12	4	12316-12327	atpF	Intron	LSC
Q_SSSR_10	A	10	10	10	29290-29299	29290-29299	psbM - trnD-GUC	IGS	LSC		A_SSR_10	GAAG	12	3	12882-12893	atpF - atpH	IGS	LSC
Q_SSSR_11	TTTTA	15	15	3	41746-41760	41746-41760	psaA - ycf3	IGS	LSC		A_SSR_11	CA	10	5	13325-13334	atpH-atpI	IGS	LSC
Q_SSSR_12	TA	14	14	7	45863-45876	45863-45876	rps4 - trnT-UGU	IGS	LSC		A_SSR_12	AT	10	5	13883-13892	atpH-atpI	IGS	LSC
Q_SSSR_13	AT	10	10	5	47828-47837	47828-47837	trnL-UAA - trnF-GAA	IGS	LSC		A_SSR_13	A	10	10	14708-14717	atpI-rps2	IGS	LSC
Q_SSSR_14	T	10	10	10	49847-49856	49847-49856	ndhK - ndh C	IGS	LSC		A_SSR_14	T	13	13	17832-17844	rpoC2	CDS	LSC
Q_SSSR_15	A	10	10	10	53184-53193	53184-53193	atpB	CDS	LSC		A_SSR_15	AT	10	5	19184-19193	rpoC2	CDS	LSC
Q_SSSR_16	TAAT	12	12	3	58596-58607	58596-58607	accD - psaI	IGS	LSC		A_SSR_16	T	10	10	25509-25518	rpoB	CDS	LSC
Q_SSSR_17	T	11	11	11	64102-64112	64102-64112	psbE-petL	IGS	LSC		A_SSR_17	A	10	10	29376-29385	psbM - trnD-GUC	IGS	LSC
Q_SSSR_18	T	10	10	10	64743-64752	64743-64752	psbE-petL	IGS	LSC		A_SSR_18	AAAT	12	3	29889-29900	trnD-GUC - trnY-GUA	IGS	LSC
Q_SSSR_19	T	11	11	11	65191-65201	65191-65201	petL-petG	IGS	LSC		A_SSR_19	A	10	10	41892-41901	psaA - ycf3	IGS	LSC
Q_SSSR_20	AT	10	10	5	67030-67039	67030-67039	rpl33 - rps18	IGS	LSC		A_SSR_20	T	10	10	42644-42653	ycf3	Intron	LSC
Q_SSSR_21	TTTA	12	12	3	67704-67715	67704-67715	rps18 - rpl20	IGS	LSC		A_SSR_21	AATT	12	3	44533-44544	ycf3-trnS-GGA	IGS	LSC
Q_SSSR_22	T	11	11	11	68326-68336	68326-68336	rpl20 - rps12	IGS	LSC		A_SSR_22	AT	10	5	44625-44634	ycf3-trnS-GGA	IGS	LSC
Q_SSSR_23	T	10	10	10	77147-77156	77147-77156	petD - rpoA	IGS	LSC		A_SSR_23	TA	14	7	45977-45990	rps4-trnT-UGU	IGS	LSC
Q_SSSR_24	T	10	10	10	77352-77361	77352-77361	rpoA	CDS	LSC		A_SSR_24	AT	10	5	47946-47955	trnL-UAA - trnF-GAA	IGS	LSC
Q_SSSR_25	T	11	11	11	81610-81620	81610-81620	rpl16	Intron	LSC		A_SSR_25	T	12	12	53192-53203	rbcL-atpB	IGS	LSC
Q_SSSR_26	T	12	12	12	98009-98020	98009-98020	rps12 - trnV-GAC	IGS	IRa		A_SSR_26	A	10	10	53299-53308	atpB	CDS	LSC
Q_SSSR_27	CG	10	10	5	103836-103845	103836-103845	rRNA23	CDS	IRa		A_SSR_27	TAAT	12	3	58665-58676	accD-psaI	IGS	LSC
Q_SSSR_28	AGGT	12	12	3	104253-104264	104253-104264	rRNA23	CDS	IRa		A_SSR_28	A	14	14	62350-62363	petA-psbJ	IGS	LSC
Q_SSSR_29	TA	12	12	6	106456-106467	106456-106467	trnR-ACG - trnN-GUU	IGS	IRa		A_SSR_29	T	13	13	65256-65268	petL-petG	IGS	LSC
Q_SSSR_30	A	10	10	10	108646-108655	108646-108655	ycf1	CDS	IRa		A_SSR_30	AT	10	5	67102-67111	rpl33 - rps18	IGS	LSC
Q_SSSR_31	A	10	10	10	114724-114733	114724-114733	ndhD	CDS	SSC		A_SSR_31	TTTA	12	3	67757-67768	rps18 - rpl20	IGS	LSC
Q_SSSR_32	T	10	10	10	119617-119626	119617-119626	ndhA	Intron	SSC		A_SSR_32	T	10	10	77432-77441	rpoA	CDS	LSC
Q_SSSR_33	A	10	10	10	120041-120050	120041-120050	ndhA	Intron	SSC		A_SSR_33	T	11	11	78992-79002	rpl36-infA	IGS	LSC
Q_SSSR_34	T	11	11	11	123892-123902	123892-123902	ycf1	CDS	SSC		A_SSR_34	T	10	10	81572-81581	rpl16	Intron	LSC
Q_SSSR_35	A	11	11	11	124289-124299	124289-124299	ycf1	CDS	SSC		A_SSR_35	T	11	11	81705-81715	rpl16	Intron	LSC
Q_SSSR_36	TAAT	12	12	3	124390-124401	124390-124401	ycf1	CDS	SSC		A_SSR_36	T	10	10	81764-81773	rpl16	Intron	LSC
Q_SSSR_37	T	10	10	10	124859-124868	124859-124868	ycf1	CDS	SSC		A_SSR_37	T	12	12	98030-98041	rps12 - trnV-GAC	IGS	IRa
Q_SSSR_38	T	11	11	11	125369-125379	125369-125379	ycf1	CDS	SSC		A_SSR_38	CG	10	5	103923-103932	rRNA23	CDS	IRa
Q_SSSR_39	A	11	11	11	125439-125449	125439-125449	ycf1	CDS	SSC		A_SSR_39	AGGT	12	3	104340-104351	rRNA23	CDS	IRa
Q_SSSR_40	T	10	10	10	127027-127036	127027-127036	ycf1	CDS	IRb		A_SSR_40	A	10	10	108728-108737	ndhF	CDS	IRa
Q_SSSR_41	AT	12	12	6	129214-129225	129214-129225	trnR-ACG - trnN-GUU	IGS	IRb		A_SSR_41	A	10	10	111920-111929	ndhF-rpl32	IGS	SSC
Q_SSSR_42	CTAC	12	12	3	131416-131427	131416-131427	rRNA23	CDS	IRb		A_SSR_42	A	10	10	112237-112246	atpA	CDS	SSC
Q_SSSR_43	CG	10	10	5	131837-131846	131837-131846	rRNA23	CDS	IRb		A_SSR_43	A	10	10	112556-112565	rpl32-trnL-UAG	IGS	SSC
Q_SSSR_44	A	12	12	12	137662-137673	137662-137673	rps12 - trnV-GAC	IGS	IRb		A_SSR_44	T	10	10	113486-113495	trnL-UAG-ccsA	IGS	SSC
											A_SSR_45	A	10	10	114815-114824	ndhD	CDS	SSC
											A_SSR_46	T	10	10	119791-119800	ndhA	Intron	SSC
											A_SSR_47	T	12	12	123974-123985	ycf1	CDS	SSC
											A_SSR_48	TAAT	12	3	124473-124484	ycf1	CDS	SSC
											A_SSR_49	A	11	11	125519-125529	ycf1	CDS	SSC
											A_SSR_50	T	10	10	127107-127116	ycf1	CDS	IRb
											A_SSR_51	CTAC	12	3	131491-131502	rRNA23	CDS	IRb
											A_SSR_52	CG	10	5	131912-131921	rRNA23	CDS	IRb
z; IGS: Intergenic sequence; CDS: Coding sequences											A_SSR_53	A	12	12	127803-137814	rps12 - trnV-GAC	IGS	IRb
y; LSC: Large Single Copy; IR: Inverted Repeat; SSC: Small Single Copy
