# Supplementary material for: Complete Chloroplast Genome Sequences and Comparative Analysis of Chenopodium quinoa and C. album
Source: Front Plant Sci. 2017 Oct 6;8:1696. doi: 10.3389/fpls.2017.01696 (PMC5635682; doi:10.3389/fpls.2017.01696)
Supplement: Supplementary file 12 [file Table8.XLSX]

## Sheet: Table S8
Table S8. The trnI-GAU intron sequences in chloroplast genomes of seven Chenopodium species.
Species	Sequences (5' to 3')
Chenopodium quinoa	GGGCTATTAGCTCAGTGGTAGAGCGCGCCCCTGATAATTGCGTCGTTGTGCCTGGGCTGTGAGGGCTCTCAACCACACGGATAGTTCAATGTGCCCATCAGCGCCTGACCTTGAGATGTGGATCATCCAAGGCACATTAGCATGGCGTACTCCTCCTGTTCGAACCGGGGTTTGAAACCAAACTTCTCCTCAGGAGGATAGATGGGGCGATTCAGGTGAGATCCAACGGAGATCCAACTTTCGATTCACTCGTGGGATCCGGGCGGTCCGGGGGGGACCACTACGGCTCCTCTCTTCTCGAGAATCCATACATCCCTTATCAGTGTATGGACAGCTATCTCTCGAGCACAGGGTTAGGTTTGGCCTCAATGGAAATGGAGCACCTAACAACGCATCTTC…
Chenopodium album var. centrorubrum	GGGCTATTAGCTCAGTGGTAGAGCGCGCCCCTGATAATTGCGTCGTTGTGCCTGGGCTGTGAGGGCTCTCAACCACACGGATAGTTCAATGTGCCCATCAGCGCCTGACCTTGAGATGTGGATCATCCAAGGCACATTAGCATGGCGTACTCCTCCTGTTCGAACCGGGGTTTGAAACCAAACTTCTCCTCAGGAGGATAGATGGGGCGATTCAGGTGAGATCCAATGGAGATCCAACTTTCGATTCACTCGTGGGATCCGGGCGGTCCGGGGGGGACCACTACGGCTCCTCTCTTCTCGAGAATCCATACATCCCTTATCAGTGTATGGACAGCTATCTCTCGAGCACAGGGTTAGGTTTGGACTCAATGGAAATGGAGCATCTAACAACGCATCTTC…
Chenopodium koraiense	GGGCTATTAGCTCAGTGGTAGAGCGCGCCCCTGATAATTGCGTCGTTGTGCCTGGGCTGTGAGGGCTCTCAACCACACGGATAGTTCAATGTGCCCATCAGCGCCTGACCTTGAGATGTGGATCATCCAAGGCACATTAGCATGGCGTACTCCTCCTGTTCGAACCGGGGTTTGAAACCAAACTTCTCCTCAGGAGGATAGATGGGGCGATTCAGGTGAGATCCAATGGAGATCCAACTTTCGATTCACTCGTGGGATCCGGGCGGTCCGGGGGGGACCACTACGGCTCCTCTCTTCTCGAGAATCCATACATCCCTTATCAGTGTATGGACAGCTATCTCTCGAGCACAGGGTTAGGTTTGGACTCAATGGAAATGGAGCATCTAACAACGCATCTTC…
Chenopodium glaucum	GGGCTATTAGCTCAGTGGTAGAGCGCGCCCCTGATAATTGCGTCGTTGTGCCTGGGCTGTGAGGGCTCTCAACCACATGGATAGTTCAATGTGCCCATCAGCGCCTGACCTTGAGATGTGGATCATCCAAGGCACATTAGCATGGCGTACTCCTCCTGTTCGAACCGGGGTTTGAAACCAAACTTCTCCTCAGGAGGATAGATGGGGCGATTCAGGTGAGATCCAATGTAGATCCAACTTTCGATTCACTCGTGGGATCCGGGCGGTCCGGGGGGGACCACTACGGCTCCTCTCTTCTCGAGAATCCATACATCCCTTATCAGTGTATGGACAGCTATCTCTCGAGCACAGGTTTAGGTTTGGCCTCAATGGAAATGGAGCACCTAACAACGCATCTTC…
Chenopodium ficifolium	GGGCTATTAGCTCAGTGGTAGAGCGCGCCCCTGATAATTGCGTCGTTGTGCCTGGGCTGTGAGGGCTCTCAACCACACGGATAGTTCAATGTGCCCATCAGCGCCTGACCTTGAGATGGGGATCATCCAAGGCACATTAGCATGGCGTACTCCTCCTGTTCGAACCGGGGTTTGAAACCAAACTTCTCCTCAGGAGGATAGATGGGGCGATTCAGGTGAGATCCAATGGAGATCCAACTTTCGATTCACTCGTGGGATCCGGGCGGTCCGGGGGGGACCACTACGGCTCCTCTCTTCTCGAGAATCCATACATCCCTTATCAGTGTATGGACAGCTATCTCTCGAGCACAGGGTTAGGTTTGGACTCAATGGAAATGGAGCATCTAACAACGCATCTTC…
Chenopodium hybridum	GGGCTATTAGCTCAGTGGTAGAGCGCGCCCCTGATAATTGCGTCGTTGTGCCTGGGCTGTGAGGGCTCTCAACCACACGGATAGTTCAATGTGCCCATCAGCGCCTGACCTTGAGATGTGGATCATCCAAGGCACATTAGCATGGCGTACTCCTCCTGTTCGAACCGGGGTTTGAAACCAAACTTCTCCTCAGGAGGATAGATGGGGCGATTCAGGTGAGATCCAACGGAGATCCAACTTTCGATTCACTCGTGGGATCCGGGCGGTCCGGGGGGGACCACTACGGCTCCTCTCTTCTCGAGAATCCATACATCCCTTATCAGTGTATGGACAGCTATCTCTCGAGCACAGGGTTAGGTTTGGCCTCAATGGAAATGGAGCACCTAACAACGCATCTTC…
Chenopodium pumilio	GGGCTATTAGCTCAGTGGTAGAGCGCGCCCCTGATAATTGCGTCGTTGTGCCTGGGCTGTGAGGGCTCTCAACCACACGGATAGTTCAATGTGCCCATCAGCGCCTGACCTTGAGATGGGGATCATCCAAGGCACATTAGCATGGCGTACTCCTCCTGTTCGAACCGGGGTTTGAAACCAAACTTCTCCTCAGGAGGATAGATGGGGCGATTCAGGTGAGATCCAATGGAGATCCAACTTTCGATTCACTCGTGGGATCCGGGCGGTCCGGGGGGGACCACTACGGCTCCTCTCTTCTCGAGAATCCATACATCCCTTATCAGTGTATGGACAGCTATCTCTCGAGCACAGGGTTAGGTTTGGACTCAATGGAAATGGAGCATCTAACAACGCATCTTC…
